# Supplementary material for: Gene expression changes as markers of early lapatinib response in a panel of breast cancer cell lines
Source: Mol Cancer. 2012 Jun 18;11:41. doi: 10.1186/1476-4598-11-41 (PMC3439312; doi:10.1186/1476-4598-11-41)
Supplement: Additional File 1 — Lapatinib modulated genes responding early or at low dosage. [file 1476-4598-11-41-S1.xls]

## Sheet: BT474 0.1µM lapatininb 2hr
No significant genes

## Sheet: BT474 0.1µM lapatininb 6hr
Probe ID	Gene Name	Gene Description	logFC	Adjusted P-value
200769_s_at	MAT2A	methionine adenosyltransferase II, alpha [Source:HGNC Symbol;Acc:6904]	-0.936203	0.00455871
201285_at	MKRN1	makorin ring finger protein 1 [Source:HGNC Symbol;Acc:7112]	0.823119	0.0343076
201384_s_at	NBR1	neighbor of BRCA1 gene 1 [Source:HGNC Symbol;Acc:6746]	1.09333	0.0123357
201489_at	PPIF	peptidylprolyl isomerase F [Source:HGNC Symbol;Acc:9259]	-0.662632	0.0343076
201695_s_at	PNP	purine nucleoside phosphorylase [Source:HGNC Symbol;Acc:7892]	-0.94405	0.0368287
202081_at	IER2	immediate early response 2 [Source:HGNC Symbol;Acc:28871]	-1.22155	0.0257383
202458_at	PRSS23	protease, serine, 23 [Source:HGNC Symbol;Acc:14370]	-0.655904	0.0474846
203068_at	KLHL21	kelch-like 21 (Drosophila) [Source:HGNC Symbol;Acc:29041]	1.2085	0.015979
203119_at	CCDC86	coiled-coil domain containing 86 [Source:HGNC Symbol;Acc:28359]	-0.824031	0.0368287
203275_at	IRF2	interferon regulatory factor 2 [Source:HGNC Symbol;Acc:6117]	0.930307	0.015979
203372_s_at	SOCS2	suppressor of cytokine signaling 2 [Source:HGNC Symbol;Acc:19382]	2.27626	0.00831791
203394_s_at	HES1	hairy and enhancer of split 1, (Drosophila) [Source:HGNC Symbol;Acc:5192]	-1.11779	0.0184283
203395_s_at	HES1	hairy and enhancer of split 1, (Drosophila) [Source:HGNC Symbol;Acc:5192]	-1.10469	0.0343076
203880_at	COX17	COX17 cytochrome c oxidase assembly homolog (S. cerevisiae) [Source:HGNC Symbol;Acc:2264]	-0.398585	0.0299228
204364_s_at	REEP1	receptor accessory protein 1 [Source:HGNC Symbol;Acc:25786]	0.537797	0.0260816
205022_s_at	FOXN3	forkhead box N3 [Source:HGNC Symbol;Acc:1928]	0.828758	0.0368287
205871_at	PLGLB1	plasminogen-like B1 [Source:HGNC Symbol;Acc:9072]	1.23857	0.0229218
207655_s_at	BLNK	B-cell linker [Source:HGNC Symbol;Acc:14211]	1.5292	0.012451
207761_s_at	METTL7A	methyltransferase like 7A [Source:HGNC Symbol;Acc:24550]	1.52011	0.00831791
208083_s_at	ITGB6	integrin, beta 6 [Source:HGNC Symbol;Acc:6161]	-1.5852	0.0299228
208786_s_at	MAP1LC3B	microtubule-associated protein 1 light chain 3 beta [Source:HGNC Symbol;Acc:13352]	0.474081	0.0163144
209034_at	PNRC1	proline-rich nuclear receptor coactivator 1 [Source:HGNC Symbol;Acc:17278]	1.3412	0.0229218
209102_s_at	HBP1	HMG-box transcription factor 1 [Source:HGNC Symbol;Acc:23200]	2.09541	0.00666295
209757_s_at	MYCN	v-myc myelocytomatosis viral related oncogene, neuroblastoma derived (avian) [Source:HGNC Symbol;Acc:7559]	-0.817102	0.012451
211899_s_at	TRAF4	TNF receptor-associated factor 4 [Source:HGNC Symbol;Acc:12034]	-0.73509	0.0163144
211938_at	EIF4B	eukaryotic translation initiation factor 4B [Source:HGNC Symbol;Acc:3285]	0.526421	0.0369297
212240_s_at	PIK3R1	phosphoinositide-3-kinase, regulatory subunit 1 (alpha) [Source:HGNC Symbol;Acc:8979]	-1.47153	0.012451
212594_at	PDCD4	programmed cell death 4 (neoplastic transformation inhibitor) [Source:HGNC Symbol;Acc:8763]	1.26279	0.0184283
212770_at	TLE3	transducin-like enhancer of split 3 (E(sp1) homolog, Drosophila) [Source:HGNC Symbol;Acc:11839]	-0.416921	0.0229218
212840_at	UBXN7	UBX domain protein 7 [Source:HGNC Symbol;Acc:29119]	1.09008	0.0123357
212870_at	SOS2	son of sevenless homolog 2 (Drosophila) [Source:HGNC Symbol;Acc:11188]	0.82093	0.041013
214415_at	PLGLA	plasminogen-like A [Source:HGNC Symbol;Acc:9074]	1.3619	0.0137686
217799_x_at	UBE2H	ubiquitin-conjugating enzyme E2H [Source:HGNC Symbol;Acc:12484]	0.587215	0.0414838
218041_x_at	SLC38A2	solute carrier family 38, member 2 [Source:HGNC Symbol;Acc:13448]	0.520675	0.0260816
218145_at	TRIB3	tribbles homolog 3 (Drosophila) [Source:HGNC Symbol;Acc:16228]	-0.874941	0.0163144
218177_at	CHMP1B	charged multivesicular body protein 1B [Source:HGNC Symbol;Acc:24287]	0.711712	0.0414838
218368_s_at	TNFRSF12A	tumor necrosis factor receptor superfamily, member 12A [Source:HGNC Symbol;Acc:18152]	-1.85926	0.0229218
219916_s_at	RNF39	ring finger protein 39 [Source:HGNC Symbol;Acc:18064]	1.91362	0.00455871
220688_s_at	MRTO4	mRNA turnover 4 homolog (S. cerevisiae) [Source:HGNC Symbol;Acc:18477]	-0.87373	0.0229218
221985_at	KLHL24	kelch-like 24 (Drosophila) [Source:HGNC Symbol;Acc:25947]	3.20146	0.00455871
221986_s_at	KLHL24	kelch-like 24 (Drosophila) [Source:HGNC Symbol;Acc:25947]	3.33815	0.00831791
33814_at	PAK4	p21 protein (Cdc42/Rac)-activated kinase 4 [Source:HGNC Symbol;Acc:16059]	-0.62741	0.0153275
51228_at	RBM12B	RNA binding motif protein 12B [Source:HGNC Symbol;Acc:32310]	0.539699	0.0368287

## Sheet: BT474 0.1µM lapatininb 12hr
Probe ID	Gene Name	Gene Description	logFC	Adjusted p-value
1729_at	TRADD	TNFRSF1A-associated via death domain [Source:HGNC Symbol;Acc:12030]	0.74349	0.00507627
200661_at	CTSA	cathepsin A [Source:HGNC Symbol;Acc:9251]	0.527931	0.00166759
200739_s_at	SUMO3	SMT3 suppressor of mif two 3 homolog 3 (S. cerevisiae) [Source:HGNC Symbol;Acc:11124]	-0.540789	5.6573e-05
200790_at	ODC1	ornithine decarboxylase 1 [Source:HGNC Symbol;Acc:8109]	-2.31894	6.18167e-05
201065_s_at	GTF2I	general transcription factor IIi [Source:HGNC Symbol;Acc:4659]	0.718953	0.0140406
201125_s_at	ITGB5	integrin, beta 5 [Source:HGNC Symbol;Acc:6160]	-0.668024	1.56058e-06
201302_at	ANXA4	annexin A4 [Source:HGNC Symbol;Acc:542]	0.453105	0.0453929
201391_at	TRAP1	TNF receptor-associated protein 1 [Source:HGNC Symbol;Acc:16264]	-0.55427	0.0212793
201455_s_at	NPEPPS	aminopeptidase puromycin sensitive [Source:HGNC Symbol;Acc:7900]	0.545259	0.0229495
201620_at	MBTPS1	membrane-bound transcription factor peptidase, site 1 [Source:HGNC Symbol;Acc:15456]	0.561726	0.0372537
201708_s_at	NIPSNAP1	nipsnap homolog 1 (C. elegans) [Source:HGNC Symbol;Acc:7827]	-0.633978	0.00855259
201709_s_at	NIPSNAP1	nipsnap homolog 1 (C. elegans) [Source:HGNC Symbol;Acc:7827]	-0.441874	0.0245609
201790_s_at	DHCR7	7-dehydrocholesterol reductase [Source:HGNC Symbol;Acc:2860]	-1.12945	0.0351345
201952_at	ALCAM	activated leukocyte cell adhesion molecule [Source:HGNC Symbol;Acc:400]	0.665668	0.0431099
202011_at	TJP1	tight junction protein 1 (zona occludens 1) [Source:HGNC Symbol;Acc:11827]	0.486781	0.00196042
202031_s_at	WIPI2	WD repeat domain, phosphoinositide interacting 2 [Source:HGNC Symbol;Acc:32225]	0.528936	0.00507627
202147_s_at	IFRD1	interferon-related developmental regulator 1 [Source:HGNC Symbol;Acc:5456]	-0.837093	0.0220803
202148_s_at	PYCR1	pyrroline-5-carboxylate reductase 1 [Source:HGNC Symbol;Acc:9721]	-0.93561	0.0433081
202199_s_at	SRPK1	SRSF protein kinase 1 [Source:HGNC Symbol;Acc:11305]	-0.506813	0.0420136
202239_at	PARP4	poly (ADP-ribose) polymerase family, member 4 [Source:HGNC Symbol;Acc:271]	0.738409	0.0230399
202458_at	PRSS23	protease, serine, 23 [Source:HGNC Symbol;Acc:14370]	-0.467617	0.0149549
202492_at	ATG9A	ATG9 autophagy related 9 homolog A (S. cerevisiae) [Source:HGNC Symbol;Acc:22408]	0.524134	0.0331183
202590_s_at	PDK2	pyruvate dehydrogenase kinase, isozyme 2 [Source:HGNC Symbol;Acc:8810]	1.49423	0.0245609
202703_at	DUSP11	dual specificity phosphatase 11 (RNA/RNP complex 1-interacting) [Source:HGNC Symbol;Acc:3066]	0.420752	0.0372537
202730_s_at	PDCD4	programmed cell death 4 (neoplastic transformation inhibitor) [Source:HGNC Symbol;Acc:8763]	0.847244	0.0425806
202736_s_at	LSM4	LSM4 homolog, U6 small nuclear RNA associated (S. cerevisiae) [Source:HGNC Symbol;Acc:17259]	-0.701026	0.0376111
202743_at	PIK3R3	phosphoinositide-3-kinase, regulatory subunit 3 (gamma) [Source:HGNC Symbol;Acc:8981]	0.475579	0.0332481
202964_s_at	RFX5	regulatory factor X, 5 (influences HLA class II expression) [Source:HGNC Symbol;Acc:9986]	0.400242	0.0273908
203096_s_at	RAPGEF2	Rap guanine nucleotide exchange factor (GEF) 2 [Source:HGNC Symbol;Acc:16854]	0.853198	0.000230274
203097_s_at	RAPGEF2	Rap guanine nucleotide exchange factor (GEF) 2 [Source:HGNC Symbol;Acc:16854]	0.659793	0.00548508
203287_at	LAD1	ladinin 1 [Source:HGNC Symbol;Acc:6472]	-1.08945	0.0273908
203372_s_at	SOCS2	suppressor of cytokine signaling 2 [Source:HGNC Symbol;Acc:19382]	2.90576	5.6573e-05
203373_at	SOCS2	suppressor of cytokine signaling 2 [Source:HGNC Symbol;Acc:19382]	2.38217	0.0114742
203394_s_at	HES1	hairy and enhancer of split 1, (Drosophila) [Source:HGNC Symbol;Acc:5192]	0.718821	0.0242163
203468_at	CDK10	cyclin-dependent kinase 10 [Source:HGNC Symbol;Acc:1770]	0.51166	0.0426715
203530_s_at	STX4	syntaxin 4 [Source:HGNC Symbol;Acc:11439]	0.612686	0.00507627
203649_s_at	PLA2G2A	phospholipase A2, group IIA (platelets, synovial fluid) [Source:HGNC Symbol;Acc:9031]	-0.613985	0.0273908
204547_at	RAB40B	RAB40B, member RAS oncogene family [Source:HGNC Symbol;Acc:18284]	0.619112	0.037356
204610_s_at	CCDC85B	coiled-coil domain containing 85B [Source:HGNC Symbol;Acc:24926]	-1.05392	0.0369686
204681_s_at	RAPGEF5	Rap guanine nucleotide exchange factor (GEF) 5 [Source:HGNC Symbol;Acc:16862]	-1.00948	0.001211
204710_s_at	WIPI2	WD repeat domain, phosphoinositide interacting 2 [Source:HGNC Symbol;Acc:32225]	0.571761	5.6573e-05
204734_at	KRT15	keratin 15 [Source:HGNC Symbol;Acc:6421]	-1.23625	0.0274311
204897_at	PTGER4	prostaglandin E receptor 4 (subtype EP4) [Source:HGNC Symbol;Acc:9596]	0.722302	0.0425806
205073_at	CYP2J2	cytochrome P450, family 2, subfamily J, polypeptide 2 [Source:HGNC Symbol;Acc:2634]	0.612287	0.0420136
205300_s_at	SNRNP35	small nuclear ribonucleoprotein 35kDa (U11/U12) [Source:HGNC Symbol;Acc:30852]	0.590444	0.0242163
205319_at			1.2921	0.00100916
205486_at	TESK2	testis-specific kinase 2 [Source:HGNC Symbol;Acc:11732]	0.903905	0.00749994
205641_s_at	TRADD	TNFRSF1A-associated via death domain [Source:HGNC Symbol;Acc:12030]	0.565916	3.64137e-05
206110_at			1.37183	0.0351345
206116_s_at	TPM1	tropomyosin 1 (alpha) [Source:HGNC Symbol;Acc:12010]	-0.476257	0.0235131
206378_at	SCGB2A2	secretoglobin, family 2A, member 2 [Source:HGNC Symbol;Acc:7050]	-0.70618	0.0461721
207239_s_at	CDK16	cyclin-dependent kinase 16 [Source:HGNC Symbol;Acc:8749]	-0.902404	0.000255984
207761_s_at	METTL7A	methyltransferase like 7A [Source:HGNC Symbol;Acc:24550]	1.77108	0.0242163
208083_s_at	ITGB6	integrin, beta 6 [Source:HGNC Symbol;Acc:6161]	-1.68292	0.0116418
208322_s_at	ST3GAL1	ST3 beta-galactoside alpha-2,3-sialyltransferase 1 [Source:HGNC Symbol;Acc:10862]	-0.867611	0.0341004
208758_at	ATIC	5-aminoimidazole-4-carboxamide ribonucleotide formyltransferase/IMP cyclohydrolase [Source:HGNC Symbol;Acc:794]	-0.511709	0.00100916
208771_s_at	LTA4H	leukotriene A4 hydrolase [Source:HGNC Symbol;Acc:6710]	0.509755	0.0347447
208787_at	MRPL3	mitochondrial ribosomal protein L3 [Source:HGNC Symbol;Acc:10379]	-0.488719	0.002379
208813_at	GOT1	glutamic-oxaloacetic transaminase 1, soluble (aspartate aminotransferase 1) [Source:HGNC Symbol;Acc:4432]	-0.574939	0.0226166
208824_x_at	CDK16	cyclin-dependent kinase 16 [Source:HGNC Symbol;Acc:8749]	-0.690677	0.001211
208868_s_at	GABARAPL1	GABA(A) receptor-associated protein like 1 [Source:HGNC Symbol;Acc:4068]	1.1586	0.00743944
208869_s_at	GABARAPL1	GABA(A) receptor-associated protein like 1 [Source:HGNC Symbol;Acc:4068]	1.27103	0.000460714
208891_at	DUSP6	dual specificity phosphatase 6 [Source:HGNC Symbol;Acc:3072]	-1.77217	0.0242163
208892_s_at	DUSP6	dual specificity phosphatase 6 [Source:HGNC Symbol;Acc:3072]	-1.76441	0.0274311
208893_s_at	DUSP6	dual specificity phosphatase 6 [Source:HGNC Symbol;Acc:3072]	-2.34531	0.00435214
208916_at	SLC1A5	solute carrier family 1 (neutral amino acid transporter), member 5 [Source:HGNC Symbol;Acc:10943]	-1.04188	0.0184751
209002_s_at	CALCOCO1	calcium binding and coiled-coil domain 1 [Source:HGNC Symbol;Acc:29306]	1.95889	0.002379
209019_s_at	PINK1	PTEN induced putative kinase 1 [Source:HGNC Symbol;Acc:14581]	0.541356	0.00166759
209026_x_at	TUBB	tubulin, beta class I [Source:HGNC Symbol;Acc:20778]	-0.641072	0.000355365
209046_s_at	GABARAPL2	GABA(A) receptor-associated protein-like 2 [Source:HGNC Symbol;Acc:13291]	0.468307	0.00899871
209073_s_at	NUMB	numb homolog (Drosophila) [Source:HGNC Symbol;Acc:8060]	0.52672	0.00513924
209100_at	IFRD2	interferon-related developmental regulator 2 [Source:HGNC Symbol;Acc:5457]	-0.669981	0.00507627
209118_s_at	TUBA1A	tubulin, alpha 1a [Source:HGNC Symbol;Acc:20766]	1.67723	0.0140406
209135_at	ASPH	aspartate beta-hydroxylase [Source:HGNC Symbol;Acc:757]	-0.568145	0.00166759
209301_at	CA2	carbonic anhydrase II [Source:HGNC Symbol;Acc:1373]	0.981874	0.0146926
209398_at	HIST1H1C	histone cluster 1, H1c [Source:HGNC Symbol;Acc:4716]	0.584964	0.020308
209467_s_at	MKNK1	MAP kinase interacting serine/threonine kinase 1 [Source:HGNC Symbol;Acc:7110]	0.596756	0.0450691
209529_at	PPAP2C	phosphatidic acid phosphatase type 2C [Source:HGNC Symbol;Acc:9230]	-0.499136	0.021448
209602_s_at	GATA3	GATA binding protein 3 [Source:HGNC Symbol;Acc:4172]	1.56605	0.0372999
209603_at	GATA3	GATA binding protein 3 [Source:HGNC Symbol;Acc:4172]	1.38913	0.0372999
209825_s_at	UCK2	uridine-cytidine kinase 2 [Source:HGNC Symbol;Acc:12562]	-0.732363	0.00749994
209894_at	LEPR	leptin receptor [Source:HGNC Symbol;Acc:6554]	1.49605	0.0230725
209958_s_at	BBS9	Bardet-Biedl syndrome 9 [Source:HGNC Symbol;Acc:30000]	0.734	8.39233e-08
210002_at	GATA6	GATA binding protein 6 [Source:HGNC Symbol;Acc:4174]	1.1175	0.0192186
210372_s_at	TPD52L1	tumor protein D52-like 1 [Source:HGNC Symbol;Acc:12006]	-1.20086	0.0341004
210827_s_at	RP11-510N19.5.1		0.619274	0.0347447
210891_s_at	GTF2I	general transcription factor IIi [Source:HGNC Symbol;Acc:4659]	0.711778	0.0176827
210896_s_at	ASPH	aspartate beta-hydroxylase [Source:HGNC Symbol;Acc:757]	-0.718734	0.000330697
211068_x_at	FAM21A	family with sequence similarity 21, member A [Source:HGNC Symbol;Acc:23416]	0.802535	0.00166759
211284_s_at	GRN	granulin [Source:HGNC Symbol;Acc:4601]	0.511141	0.0347447
211458_s_at	GABARAPL1	GABA(A) receptor-associated protein like 1 [Source:HGNC Symbol;Acc:4068]	1.03945	0.000280754
211576_s_at	SLC19A1	solute carrier family 19 (folate transporter), member 1 [Source:HGNC Symbol;Acc:10937]	-0.86944	0.00914208
211603_s_at	ETV4	ets variant 4 [Source:HGNC Symbol;Acc:3493]	-0.511037	0.00507627
211714_x_at	TUBB	tubulin, beta class I [Source:HGNC Symbol;Acc:20778]	-0.591492	0.00196419
212034_s_at	EXOC7	exocyst complex component 7 [Source:HGNC Symbol;Acc:23214]	0.397474	0.0277178
212089_at	LMNA	lamin A/C [Source:HGNC Symbol;Acc:6636]	0.488043	0.0372999
212110_at	SLC39A14	solute carrier family 39 (zinc transporter), member 14 [Source:HGNC Symbol;Acc:20858]	-0.769899	0.0326818
212298_at	NRP1	neuropilin 1 [Source:HGNC Symbol;Acc:8004]	1.01129	0.0115668
212331_at	RBL2	retinoblastoma-like 2 (p130) [Source:HGNC Symbol;Acc:9894]	0.606367	0.0376111
212332_at	RBL2	retinoblastoma-like 2 (p130) [Source:HGNC Symbol;Acc:9894]	1.33685	0.0214265
212370_x_at	FAM21A	family with sequence similarity 21, member A [Source:HGNC Symbol;Acc:23416]	0.655488	0.0128209
212473_s_at	MICAL2	microtubule associated monoxygenase, calponin and LIM domain containing 2 [Source:HGNC Symbol;Acc:24693]	-1.45521	0.0151541
212496_s_at	KDM4B	lysine (K)-specific demethylase 4B [Source:HGNC Symbol;Acc:29136]	0.416052	0.0242163
212593_s_at	PDCD4	programmed cell death 4 (neoplastic transformation inhibitor) [Source:HGNC Symbol;Acc:8763]	0.721701	0.0245609
212680_x_at	PPP1R14B	protein phosphatase 1, regulatory (inhibitor) subunit 14B [Source:HGNC Symbol;Acc:9057]	-0.607808	0.00274858
212791_at	C1orf216	chromosome 1 open reading frame 216 [Source:HGNC Symbol;Acc:26800]	0.384456	0.00100916
212900_at	SEC24A	SEC24 family, member A (S. cerevisiae) [Source:HGNC Symbol;Acc:10703]	0.401541	0.0343401
212929_s_at	FAM21A	family with sequence similarity 21, member A [Source:HGNC Symbol;Acc:23416]	0.766407	0.00196042
213073_at	ZFYVE26	zinc finger, FYVE domain containing 26 [Source:HGNC Symbol;Acc:20761]	0.925963	0.00899871
213158_at	RP11-553L6.5.1		0.621432	0.0426715
213248_at			0.507897	8.75575e-05
213326_at	VAMP1	vesicle-associated membrane protein 1 (synaptobrevin 1) [Source:HGNC Symbol;Acc:12642]	0.991765	0.0481601
213390_at	ZC3H4	zinc finger CCCH-type containing 4 [Source:HGNC Symbol;Acc:17808]	0.594667	0.0128209
213413_at	STON1	stonin 1 [Source:HGNC Symbol;Acc:17003]	2.02318	0.0313425
214101_s_at			1.12724	0.0235131
214946_x_at	FAM21A	family with sequence similarity 21, member A [Source:HGNC Symbol;Acc:23416]	0.767386	0.00749607
215071_s_at	HIST1H2AC	histone cluster 1, H2ac [Source:HGNC Symbol;Acc:4733]	1.01622	0.0376111
217734_s_at	WDR6	WD repeat domain 6 [Source:HGNC Symbol;Acc:12758]	0.651843	0.0122233
217919_s_at	MRPL42	mitochondrial ribosomal protein L42 [Source:HGNC Symbol;Acc:14493]	-0.384933	0.037356
218022_at	VRK3	vaccinia related kinase 3 [Source:HGNC Symbol;Acc:18996]	0.588986	0.00855259
218109_s_at	MFSD1	major facilitator superfamily domain containing 1 [Source:HGNC Symbol;Acc:25874]	0.764395	0.00899871
218178_s_at	CHMP1B	charged multivesicular body protein 1B [Source:HGNC Symbol;Acc:24287]	0.423902	0.0394264
218205_s_at	MKNK2	MAP kinase interacting serine/threonine kinase 2 [Source:HGNC Symbol;Acc:7111]	0.570908	0.0245609
218234_at	ING4	inhibitor of growth family, member 4 [Source:HGNC Symbol;Acc:19423]	1.18649	0.00255904
218238_at	GTPBP4	GTP binding protein 4 [Source:HGNC Symbol;Acc:21535]	-0.496006	0.0347447
218471_s_at	CTD-3074O7.11.1	Uncharacterized protein [Source:UniProtKB/TrEMBL;Acc:E9PPR3]	0.72597	0.0347447
218501_at	ARHGEF3	Rho guanine nucleotide exchange factor (GEF) 3 [Source:HGNC Symbol;Acc:683]	0.865149	0.0114742
218529_at	CD320	CD320 molecule [Source:HGNC Symbol;Acc:16692]	-0.601489	0.0313425
218677_at	S100A14	S100 calcium binding protein A14 [Source:HGNC Symbol;Acc:18901]	-0.49506	5.97481e-05
218692_at	SYBU	syntabulin (syntaxin-interacting) [Source:HGNC Symbol;Acc:26011]	0.657145	0.0104296
218888_s_at	NETO2	neuropilin (NRP) and tolloid (TLL)-like 2 [Source:HGNC Symbol;Acc:14644]	-1.13754	0.0114742
218918_at	MAN1C1	mannosidase, alpha, class 1C, member 1 [Source:HGNC Symbol;Acc:19080]	-1.292	0.0230399
218983_at	C1RL	complement component 1, r subcomponent-like [Source:HGNC Symbol;Acc:21265]	0.483083	0.0252854
219190_s_at	EIF2C4	eukaryotic translation initiation factor 2C, 4 [Source:HGNC Symbol;Acc:18424]	0.597783	0.0426715
219351_at	TRAPPC2	trafficking protein particle complex 2 [Source:HGNC Symbol;Acc:23068]	0.751865	0.0456143
219572_at	CADPS2	Ca++-dependent secretion activator 2 [Source:HGNC Symbol;Acc:16018]	-1.05937	0.0343401
219741_x_at	ZNF552	zinc finger protein 552 [Source:HGNC Symbol;Acc:26135]	1.01279	0.0274311
220688_s_at	MRTO4	mRNA turnover 4 homolog (S. cerevisiae) [Source:HGNC Symbol;Acc:18477]	-0.787758	0.015173
220865_s_at	PDSS1	prenyl (decaprenyl) diphosphate synthase, subunit 1 [Source:HGNC Symbol;Acc:17759]	-0.802154	0.0427689
220892_s_at	PSAT1	phosphoserine aminotransferase 1 [Source:HGNC Symbol;Acc:19129]	-2.0836	0.0226166
220917_s_at	WDR19	WD repeat domain 19 [Source:HGNC Symbol;Acc:18340]	0.964856	5.6573e-05
221290_s_at	MUM1	melanoma associated antigen (mutated) 1 [Source:HGNC Symbol;Acc:29641]	0.556679	0.0482906
221584_s_at	KCNMA1	potassium large conductance calcium-activated channel, subfamily M, alpha member 1 [Source:HGNC Symbol;Acc:6284]	-0.586667	0.0369686
221771_s_at	MPHOSPH8	M-phase phosphoprotein 8 [Source:HGNC Symbol;Acc:29810]	0.544196	0.0305019
221824_s_at	2008-03-01	membrane-associated ring finger (C3HC4) 8 [Source:HGNC Symbol;Acc:23356]	1.02341	0.0228183
221897_at	TRIM52	tripartite motif containing 52 [Source:HGNC Symbol;Acc:19024]	0.555156	0.00548508
37549_g_at	BBS9	Bardet-Biedl syndrome 9 [Source:HGNC Symbol;Acc:30000]	0.588318	0.00166759
48825_at	ING4	inhibitor of growth family, member 4 [Source:HGNC Symbol;Acc:19423]	1.05775	0.00196042
57715_at	CALHM2	calcium homeostasis modulator 2 [Source:HGNC Symbol;Acc:23493]	0.647506	0.0425806
65630_at	TMEM80	transmembrane protein 80 [Source:HGNC Symbol;Acc:27453]	0.403078	0.00507627

## Sheet: BT474 1µM lapatininb 2hr
Probe ID	Gene Name	Gene Description	logFC	Adjusted p-value
200666_s_at	DNAJB1	DnaJ (Hsp40) homolog, subfamily B, member 1 [Source:HGNC Symbol;Acc:5270]	-0.654542	0.000608706
200920_s_at	RP11-796E2.3.1		0.809885	0.0216604
201010_s_at	TXNIP	thioredoxin interacting protein [Source:HGNC Symbol;Acc:16952]	0.75548	0.002668
201041_s_at	DUSP1	dual specificity phosphatase 1 [Source:HGNC Symbol;Acc:3064]	-0.995253	0.002668
201236_s_at	BTG2	BTG family, member 2 [Source:HGNC Symbol;Acc:1131]	0.680706	0.0146306
201340_s_at	ENC1	ectodermal-neural cortex 1 (with BTB-like domain) [Source:HGNC Symbol;Acc:3345]	-0.718937	0.0457383
201464_x_at	JUN	jun proto-oncogene [Source:HGNC Symbol;Acc:6204]	-1.41297	0.00894751
201473_at	JUNB	jun B proto-oncogene [Source:HGNC Symbol;Acc:6205]	-1.4647	0.00251107
201502_s_at	NFKBIA	nuclear factor of kappa light polypeptide gene enhancer in B-cells inhibitor, alpha [Source:HGNC Symbol;Acc:7797]	-1.01971	0.00195038
201631_s_at	IER3	immediate early response 3 [Source:HGNC Symbol;Acc:5392]	-2.71277	0.000475355
201939_at	PLK2	polo-like kinase 2 [Source:HGNC Symbol;Acc:19699]	-3.05041	0.00894751
202081_at	IER2	immediate early response 2 [Source:HGNC Symbol;Acc:28871]	-1.19981	0.0113082
202227_s_at	BRD8	bromodomain containing 8 [Source:HGNC Symbol;Acc:19874]	0.728474	0.0399102
202241_at	TRIB1	tribbles homolog 1 (Drosophila) [Source:HGNC Symbol;Acc:16891]	-0.851811	0.0128228
202431_s_at	MYC	v-myc myelocytomatosis viral oncogene homolog (avian) [Source:HGNC Symbol;Acc:7553]	-0.991494	0.0135943
202770_s_at	CCNG2	cyclin G2 [Source:HGNC Symbol;Acc:1593]	0.904256	0.00576177
202871_at	TRAF4	TNF receptor-associated factor 4 [Source:HGNC Symbol;Acc:12034]	-0.475465	0.0100526
203002_at	AMOTL2	angiomotin like 2 [Source:HGNC Symbol;Acc:17812]	-1.77141	0.0124218
203304_at	BAMBI	BMP and activin membrane-bound inhibitor homolog (Xenopus laevis) [Source:HGNC Symbol;Acc:30251]	0.704111	0.0239199
203345_s_at	MTF2	metal response element binding transcription factor 2 [Source:HGNC Symbol;Acc:29535]	-0.729038	0.0286716
203372_s_at	SOCS2	suppressor of cytokine signaling 2 [Source:HGNC Symbol;Acc:19382]	0.578685	0.0100526
203394_s_at	HES1	hairy and enhancer of split 1, (Drosophila) [Source:HGNC Symbol;Acc:5192]	-2.15023	0.000934993
203395_s_at	HES1	hairy and enhancer of split 1, (Drosophila) [Source:HGNC Symbol;Acc:5192]	-2.12943	5.32858e-05
203499_at	EPHA2	EPH receptor A2 [Source:HGNC Symbol;Acc:3386]	-1.99902	0.0339615
204015_s_at	DUSP4	dual specificity phosphatase 4 [Source:HGNC Symbol;Acc:3070]	-1.27359	0.00606194
204908_s_at	BCL3	B-cell CLL/lymphoma 3 [Source:HGNC Symbol;Acc:998]	-1.23245	0.00459827
205497_at	ZNF175	zinc finger protein 175 [Source:HGNC Symbol;Acc:12964]	-0.653396	0.0222644
206109_at	FUT1	fucosyltransferase 1 (galactoside 2-alpha-L-fucosyltransferase, H blood group) [Source:HGNC Symbol;Acc:4012]	-0.991189	0.0172989
207980_s_at	CITED2	Cbp/p300-interacting transactivator, with Glu/Asp-rich carboxy-terminal domain, 2 [Source:HGNC Symbol;Acc:1987]	2.45508	0.000934993
208891_at	DUSP6	dual specificity phosphatase 6 [Source:HGNC Symbol;Acc:3072]	-3.2203	0.000608706
208892_s_at	DUSP6	dual specificity phosphatase 6 [Source:HGNC Symbol;Acc:3072]	-4.15231	0.0041832
208893_s_at	DUSP6	dual specificity phosphatase 6 [Source:HGNC Symbol;Acc:3072]	-3.8439	5.32858e-05
208937_s_at	ID1	inhibitor of DNA binding 1, dominant negative helix-loop-helix protein [Source:HGNC Symbol;Acc:5360]	-2.70829	0.000220509
209034_at	PNRC1	proline-rich nuclear receptor coactivator 1 [Source:HGNC Symbol;Acc:17278]	1.01476	0.000934993
209102_s_at	HBP1	HMG-box transcription factor 1 [Source:HGNC Symbol;Acc:23200]	0.737763	0.0147239
209183_s_at	C10orf10	chromosome 10 open reading frame 10 [Source:HGNC Symbol;Acc:23355]	3.57589	0.0419293
209185_s_at	IRS2	insulin receptor substrate 2 [Source:HGNC Symbol;Acc:6126]	3.83919	0.000934993
209304_x_at	GADD45B	growth arrest and DNA-damage-inducible, beta [Source:HGNC Symbol;Acc:4096]	-0.809518	0.000934993
209357_at	CITED2	Cbp/p300-interacting transactivator, with Glu/Asp-rich carboxy-terminal domain, 2 [Source:HGNC Symbol;Acc:1987]	2.97145	0.002668
209383_at	DDIT3	DNA-damage-inducible transcript 3 [Source:HGNC Symbol;Acc:2726]	-0.782648	0.0124218
209710_at	GATA2	GATA binding protein 2 [Source:HGNC Symbol;Acc:4171]	-1.12372	0.00121476
209864_at	FRAT2	frequently rearranged in advanced T-cell lymphomas 2 [Source:HGNC Symbol;Acc:16048]	0.820253	0.002668
211559_s_at	CCNG2	cyclin G2 [Source:HGNC Symbol;Acc:1593]	1.12695	0.00894751
212501_at	CEBPB	CCAAT/enhancer binding protein (C/EBP), beta [Source:HGNC Symbol;Acc:1834]	-0.587014	0.0210804
212614_at	ARID5B	AT rich interactive domain 5B (MRF1-like) [Source:HGNC Symbol;Acc:17362]	0.562594	0.0222644
212724_at	RND3	Rho family GTPase 3 [Source:HGNC Symbol;Acc:671]	-1.70638	0.00690255
213848_at	DUSP7	dual specificity phosphatase 7 [Source:HGNC Symbol;Acc:3073]	-0.762536	0.0227607
213931_at	ID2	inhibitor of DNA binding 2, dominant negative helix-loop-helix protein [Source:HGNC Symbol;Acc:5361]	-0.738829	0.0172989
214696_at	MIR22HG	MIR22 host gene (non-protein coding) [Source:HGNC Symbol;Acc:28219]	-1.86901	0.0136463
215111_s_at	TSC22D1	TSC22 domain family, member 1 [Source:HGNC Symbol;Acc:16826]	0.630984	0.0210804
215493_x_at	BTN2A1	butyrophilin, subfamily 2, member A1 [Source:HGNC Symbol;Acc:1136]	-0.497126	0.0165904
217893_s_at	AKIRIN1	akirin 1 [Source:HGNC Symbol;Acc:25744]	-1.02295	0.0088244
218399_s_at	CDCA4	cell division cycle associated 4 [Source:HGNC Symbol;Acc:14625]	-0.699597	0.00690255
219916_s_at	RNF39	ring finger protein 39 [Source:HGNC Symbol;Acc:18064]	0.489573	0.0318054
221223_x_at	CISH	cytokine inducible SH2-containing protein [Source:HGNC Symbol;Acc:1984]	-1.75381	0.0108924
221489_s_at	SPRY4	sprouty homolog 4 (Drosophila) [Source:HGNC Symbol;Acc:15533]	-1.96173	0.00430429
221577_x_at	GDF15	growth differentiation factor 15 [Source:HGNC Symbol;Acc:30142]	-3.45802	0.00121476
221582_at			0.451163	0.0419293
221954_at	C20orf111	chromosome 20 open reading frame 111 [Source:HGNC Symbol;Acc:16105]	0.38406	0.036232
222120_at	ZNF764	zinc finger protein 764 [Source:HGNC Symbol;Acc:28200]	-0.797036	0.0135943
222273_at	PAPOLG	poly(A) polymerase gamma [Source:HGNC Symbol;Acc:14982]	0.643056	0.0210804
36711_at	MAFF	v-maf musculoaponeurotic fibrosarcoma oncogene homolog F (avian) [Source:HGNC Symbol;Acc:6780]	-3.2448	0.00550519
57516_at	ZNF764	zinc finger protein 764 [Source:HGNC Symbol;Acc:28200]	-0.782318	0.002668
823_at	CX3CL1	chemokine (C-X3-C motif) ligand 1 [Source:HGNC Symbol;Acc:10647]	-0.745784	0.0210804

## Sheet: SKBR3 1µM lapatininb 2hr
Probe ID	Gene Name	Gene Description	logFC	Adjusted p-value
200632_s_at	NDRG1	N-myc downstream regulated 1 [Source:HGNC Symbol;Acc:7679]	-0.555158	0.0423818
200666_s_at	DNAJB1	DnaJ (Hsp40) homolog, subfamily B, member 1 [Source:HGNC Symbol;Acc:5270]	-0.696453	0.0121539
200920_s_at	BTG1	B-cell translocation gene 1, anti-proliferative [Source:HGNC Symbol;Acc:1130]	0.842335	0.00267829
200921_s_at	BTG1	B-cell translocation gene 1, anti-proliferative [Source:HGNC Symbol;Acc:1130]	0.629356	0.0471049
201010_s_at	TXNIP	thioredoxin interacting protein [Source:HGNC Symbol;Acc:16952]	0.587173	0.00956892
201108_s_at	THBS1	thrombospondin 1 [Source:HGNC Symbol;Acc:11785]	-0.673651	0.0327036
201170_s_at	BHLHE40	basic helix-loop-helix family, member e40 [Source:HGNC Symbol;Acc:1046]	-2.64654	0.00956892
201196_s_at	AMD1	adenosylmethionine decarboxylase 1 [Source:HGNC Symbol;Acc:457]	-0.673807	0.0144356
201289_at	CYR61	cysteine-rich, angiogenic inducer, 61 [Source:HGNC Symbol;Acc:2654]	-0.642716	0.0399812
201328_at	ETS2	v-ets erythroblastosis virus E26 oncogene homolog 2 (avian) [Source:HGNC Symbol;Acc:3489]	-0.569875	0.0293486
201329_s_at	ETS2	v-ets erythroblastosis virus E26 oncogene homolog 2 (avian) [Source:HGNC Symbol;Acc:3489]	-0.68593	0.00136005
201473_at	JUNB	jun B proto-oncogene [Source:HGNC Symbol;Acc:6205]	-0.88935	0.00663241
201531_at	ZFP36	zinc finger protein 36, C3H type, homolog (mouse) [Source:HGNC Symbol;Acc:12862]	-1.29388	0.0102781
201631_s_at	IER3	immediate early response 3 [Source:HGNC Symbol;Acc:5392]	-1.0529	0.0020262
201939_at	PLK2	polo-like kinase 2 [Source:HGNC Symbol;Acc:19699]	-0.66815	0.0430403
202081_at	IER2	immediate early response 2 [Source:HGNC Symbol;Acc:28871]	-1.25035	0.00563008
202147_s_at	IFRD1	interferon-related developmental regulator 1 [Source:HGNC Symbol;Acc:5456]	-0.633311	0.00585905
202393_s_at	KLF10	Kruppel-like factor 10 [Source:HGNC Symbol;Acc:11810]	-1.60634	0.000407541
202464_s_at	PFKFB3	6-phosphofructo-2-kinase/fructose-2,6-biphosphatase 3 [Source:HGNC Symbol;Acc:8874]	-0.740099	0.0166318
202672_s_at	ATF3	activating transcription factor 3 [Source:HGNC Symbol;Acc:785]	-1.00727	0.00596311
202769_at	CCNG2	cyclin G2 [Source:HGNC Symbol;Acc:1593]	1.47888	0.00124999
202770_s_at	CCNG2	cyclin G2 [Source:HGNC Symbol;Acc:1593]	1.20598	0.00799603
202871_at	TRAF4	TNF receptor-associated factor 4 [Source:HGNC Symbol;Acc:12034]	-0.65206	0.00663241
202912_at	ADM	adrenomedullin [Source:HGNC Symbol;Acc:259]	-0.896432	0.0349691
202936_s_at	SOX9	SRY (sex determining region Y)-box 9 [Source:HGNC Symbol;Acc:11204]	-0.527033	0.0441396
203002_at	AMOTL2	angiomotin like 2 [Source:HGNC Symbol;Acc:17812]	-0.592718	0.0401228
203140_at	BCL6	B-cell CLL/lymphoma 6 [Source:HGNC Symbol;Acc:1001]	1.29659	0.0423818
203373_at	SOCS2	suppressor of cytokine signaling 2 [Source:HGNC Symbol;Acc:19382]	0.718645	0.0332571
203394_s_at	HES1	hairy and enhancer of split 1, (Drosophila) [Source:HGNC Symbol;Acc:5192]	-0.992424	0.00663241
203395_s_at	HES1	hairy and enhancer of split 1, (Drosophila) [Source:HGNC Symbol;Acc:5192]	-0.87581	0.000426425
203499_at	EPHA2	EPH receptor A2 [Source:HGNC Symbol;Acc:3386]	-1.60593	0.00563008
203737_s_at	PPRC1	peroxisome proliferator-activated receptor gamma, coactivator-related 1 [Source:HGNC Symbol;Acc:30025]	-0.558146	0.0273694
203749_s_at	RARA	retinoic acid receptor, alpha [Source:HGNC Symbol;Acc:9864]	-0.854906	0.0143218
204014_at	DUSP4	dual specificity phosphatase 4 [Source:HGNC Symbol;Acc:3070]	-0.777803	0.0152598
204015_s_at	DUSP4	dual specificity phosphatase 4 [Source:HGNC Symbol;Acc:3070]	-0.892311	0.00585905
204200_s_at	PDGFB	platelet-derived growth factor beta polypeptide [Source:HGNC Symbol;Acc:8800]	-0.83671	0.00926505
204346_s_at	RASSF1	Ras association (RalGDS/AF-6) domain family member 1 [Source:HGNC Symbol;Acc:9882]	-0.40305	0.000889874
204897_at	PTGER4	prostaglandin E receptor 4 (subtype EP4) [Source:HGNC Symbol;Acc:9596]	-1.2391	0.0332571
204908_s_at	BCL3	B-cell CLL/lymphoma 3 [Source:HGNC Symbol;Acc:998]	-1.11936	0.000889874
204927_at	RASSF7	Ras association (RalGDS/AF-6) domain family (N-terminal) member 7 [Source:HGNC Symbol;Acc:1166]	-0.46102	0.00226967
205008_s_at	CIB2	calcium and integrin binding family member 2 [Source:HGNC Symbol;Acc:24579]	-0.437633	0.0352539
205981_s_at	ING2	inhibitor of growth family, member 2 [Source:HGNC Symbol;Acc:6063]	-0.694285	0.00667481
206374_at	DUSP8	dual specificity phosphatase 8 [Source:HGNC Symbol;Acc:3074]	-0.634496	0.00692646
206758_at	EDN2	endothelin 2 [Source:HGNC Symbol;Acc:3177]	-2.1601	0.000228112
207826_s_at	ID3	inhibitor of DNA binding 3, dominant negative helix-loop-helix protein [Source:HGNC Symbol;Acc:5362]	-1.10576	0.000180206
207980_s_at	CITED2	Cbp/p300-interacting transactivator, with Glu/Asp-rich carboxy-terminal domain, 2 [Source:HGNC Symbol;Acc:1987]	0.801292	0.0148889
208370_s_at	RCAN1	regulator of calcineurin 1 [Source:HGNC Symbol;Acc:3040]	-0.455632	0.0307665
208937_s_at	ID1	inhibitor of DNA binding 1, dominant negative helix-loop-helix protein [Source:HGNC Symbol;Acc:5360]	-1.81809	0.000407541
208977_x_at	TUBB4B	tubulin, beta 4B class IVb [Source:HGNC Symbol;Acc:20771]	-0.616742	0.0307665
209034_at	PNRC1	proline-rich nuclear receptor coactivator 1 [Source:HGNC Symbol;Acc:17278]	0.533289	0.0132409
209102_s_at	HBP1	HMG-box transcription factor 1 [Source:HGNC Symbol;Acc:23200]	0.990765	0.000180206
209191_at	TUBB6	tubulin, beta 6 class V [Source:HGNC Symbol;Acc:20776]	-0.668739	0.0468484
209339_at	SIAH2	seven in absentia homolog 2 (Drosophila) [Source:HGNC Symbol;Acc:10858]	-0.576772	0.008325
209357_at	CITED2	Cbp/p300-interacting transactivator, with Glu/Asp-rich carboxy-terminal domain, 2 [Source:HGNC Symbol;Acc:1987]	1.02561	0.0179747
209373_at	MALL	mal, T-cell differentiation protein-like [Source:HGNC Symbol;Acc:6818]	-0.44272	0.0399812
209710_at	GATA2	GATA binding protein 2 [Source:HGNC Symbol;Acc:4171]	-1.16564	0.000180206
209803_s_at	PHLDA2	pleckstrin homology-like domain, family A, member 2 [Source:HGNC Symbol;Acc:12385]	-1.17158	0.0126365
210764_s_at	CYR61	cysteine-rich, angiogenic inducer, 61 [Source:HGNC Symbol;Acc:2654]	-0.658133	0.0267794
210827_s_at	ELF3	E74-like factor 3 (ets domain transcription factor, epithelial-specific ) [Source:HGNC Symbol;Acc:3318]	-0.586572	0.000407541
210845_s_at	PLAUR	plasminogen activator, urokinase receptor [Source:HGNC Symbol;Acc:9053]	-0.786315	0.0280666
211559_s_at	CCNG2	cyclin G2 [Source:HGNC Symbol;Acc:1593]	1.47013	0.00226967
212368_at	ZNF292	zinc finger protein 292 [Source:HGNC Symbol;Acc:18410]	0.543493	0.0179747
212501_at	CEBPB	CCAAT/enhancer binding protein (C/EBP), beta [Source:HGNC Symbol;Acc:1834]	-0.488325	0.0280666
212614_at	ARID5B	AT rich interactive domain 5B (MRF1-like) [Source:HGNC Symbol;Acc:17362]	0.90482	0.00799603
212723_at	JMJD6	jumonji domain containing 6 [Source:HGNC Symbol;Acc:19355]	-0.687569	0.00563008
212966_at	HIC2	hypermethylated in cancer 2 [Source:HGNC Symbol;Acc:18595]	-0.58949	0.0150623
213476_x_at	TUBB4A	tubulin, beta 4A class IVa [Source:HGNC Symbol;Acc:20774]	-0.788705	0.0419197
213700_s_at	PKM2	pyruvate kinase, muscle [Source:HGNC Symbol;Acc:9021]	-1.4329	0.0227686
213708_s_at	MLX	MAX-like protein X [Source:HGNC Symbol;Acc:11645]	-0.641092	0.0382136
213726_x_at	TUBB4B	tubulin, beta 4B class IVb [Source:HGNC Symbol;Acc:20771]	-0.550116	0.0227686
214599_at	IVL	involucrin [Source:HGNC Symbol;Acc:6187]	-0.516282	0.0383069
214696_at	MIR22HG	MIR22 host gene (non-protein coding) [Source:HGNC Symbol;Acc:28219]	-2.24275	0.0020262
215111_s_at	TSC22D1	TSC22 domain family, member 1 [Source:HGNC Symbol;Acc:16826]	0.441975	0.0227686
215314_at			0.539143	0.0468484
216061_x_at	PDGFB	platelet-derived growth factor beta polypeptide [Source:HGNC Symbol;Acc:8800]	-0.788819	0.0179747
217996_at	PHLDA1	pleckstrin homology-like domain, family A, member 1 [Source:HGNC Symbol;Acc:8933]	-0.749691	0.0419197
218251_at	MID1IP1	MID1 interacting protein 1 (gastrulation specific G12 homolog (zebrafish)) [Source:HGNC Symbol;Acc:20715]	-0.729185	0.0491652
218611_at	IER5	immediate early response 5 [Source:HGNC Symbol;Acc:5393]	-0.871867	0.000615706
218692_at	SYBU	syntabulin (syntaxin-interacting) [Source:HGNC Symbol;Acc:26011]	0.496023	0.0166318
218708_at	NXT1	NTF2-like export factor 1 [Source:HGNC Symbol;Acc:15913]	-0.809145	0.0106397
218750_at	TAF1D	TATA box binding protein (TBP)-associated factor, RNA polymerase I, D, 41kDa [Source:HGNC Symbol;Acc:28759]	-0.455125	0.0449871
218807_at	VAV3	vav 3 guanine nucleotide exchange factor [Source:HGNC Symbol;Acc:12659]	0.808326	0.0227686
219361_s_at	AEN	apoptosis enhancing nuclease [Source:HGNC Symbol;Acc:25722]	-0.380426	0.008325
219371_s_at	KLF2	Kruppel-like factor 2 (lung) [Source:HGNC Symbol;Acc:6347]	-0.575504	0.00563008
219382_at	SERTAD3	SERTA domain containing 3 [Source:HGNC Symbol;Acc:17931]	-0.999574	0.00522819
219540_at	ZNF267	zinc finger protein 267 [Source:HGNC Symbol;Acc:13060]	-1.09502	0.0166318
219560_at	C22orf29	chromosome 22 open reading frame 29 [Source:HGNC Symbol;Acc:26112]	-0.737777	0.00663241
220011_at	C1orf135	chromosome 1 open reading frame 135 [Source:HGNC Symbol;Acc:28363]	-0.918913	0.0132409
220266_s_at	KLF4	Kruppel-like factor 4 (gut) [Source:HGNC Symbol;Acc:6348]	0.787345	0.00663241
220370_s_at	USP36	ubiquitin specific peptidase 36 [Source:HGNC Symbol;Acc:20062]	-0.577553	0.011183
221223_x_at	CISH	cytokine inducible SH2-containing protein [Source:HGNC Symbol;Acc:1984]	-2.25942	0.00380358
221841_s_at	KLF4	Kruppel-like factor 4 (gut) [Source:HGNC Symbol;Acc:6348]	0.59709	0.043947

## Sheet: SKBR3 0.1µM lapatininb 2hr
Probe ID	Gene Name	Gene Description	logFC	Adjusted p-value
219771_at	TBC1D8B	TBC1 domain family, member 8B	-0.465543	0.0241282
202393_s_at	KLF10	Kruppel-like factor 10	-1.44574	0.0241282
209102_s_at	HBP1	HMG-box transcription factor 1	0.618342	0.034335
