# Supplementary material for: Gene expression changes as markers of early lapatinib response in a panel of breast cancer cell lines
Source: Mol Cancer. 2012 Jun 18;11:41. doi: 10.1186/1476-4598-11-41 (PMC3439312; doi:10.1186/1476-4598-11-41)
Supplement: Additional File 2 — A ranked list of TFBS associated with a response to lapatinib treatment for each of the 6 comparisons in 0 Table 1. Highlighted in bold are those TFBS consistent across the 6 comparisons. [file 1476-4598-11-41-S2.xls]

## Sheet: Comparison 1
6hr & 12hr 1µmol/L lapatinib (8 samples) vs rest (40 samples) in the BT474 cell lines
TF	Motif ID	Description
BACH1	V.BACH1.02	BTB and CNC homology 1, basic leucine zipper transcription factor 1
ZNF143	V.STAF.03	zinc finger protein 143
NF1	V.NF1.03	neurofibromin 1
Ahr/ARNT	V.AHRARNT.03	Aryl hydrocarbon receptor/hypoxia inducible factor 1 beta
HSF1	V.HSF1.04	Heat shock factor 1
NF1	V.NF1.02	neurofibromin 1
OLF1	V.OLF1.02	Olfactory neuron-specific factor
ZNF83	V.HPF1.02	zinc finger protein 83
PAX9	V.PAX9.02	Paired box gene 9
PAX3	V.PAX3.02	Paired box gene 3
HSF1	V.HSF1.03	Heat shock factor 1
RAR/RXR	V.RAR_RXR.03	Retinoic acid receptor/Retinoid X receptor
SP2	V.SP2.02	Sp2 transcription factor
NFE2L1	MA0089	nuclear factor (erythroid-derived 2)-like 1
TP53	V.P53.05	tumor protein p53

## Sheet: Comparison 2
6hr & 12hr 1µmol/L lapatinib (8 samples) vs 6hr & 12hr 0.1% DMSO (8 samples) in the BT474 cell lines
TF	Motif ID	Description
ZNF143	V.STAF.02	zinc finger protein 143
BACH1	V.BACH1.01	BTB and CNC homology 1, basic leucine zipper transcription factor 1
HSF1	V.HSF1.03	Heat shock factor 1
NF1	V.NF1.02	neurofibromin 1
OLF1	V.OLF1.01	Olfactory neuron-specific factor
Ahr/ARNT	V.AHRARNT.02	Aryl hydrocarbon receptor/hypoxia inducible factor 1 beta
HSF1	V.HSF1.02	Heat shock factor 1
ZNF83	V.HPF1.01	zinc finger protein 83
PAX3	V.PAX3.01	Paired box gene 3
NF1	V.NF1.01	neurofibromin 1
PAX9	V.PAX9.01	Paired box gene 9
znf143	MA0088	zinc finger protein 143 (STAF)
RAR/RXR	V.RAR_RXR.02	Retinoic acid receptor/Retinoid X receptor
TP53	V.P53.04	tumor protein p53
PAX5	V.PAX5.01	Paired box gene 5
SP2	V.SP2.01	Sp2 transcription factor

## Sheet: Comparison 3
6hr &12 hr 0.1 and 1µmol/L lapatinib (16 samples) vs rest (32 samples) in the SKBR3 cell lines
TF	Motif ID	Description
LXR	V.LXRE.02	liver X receptor
OLF1	V.OLF1.01	Olfactory neuron-specific factor
ESR1	V.ER.02	estrogen receptor 1
NR1D1	V.REV.ERBA.03	nuclear receptor subfamily 1, group D, member 1
ESR1	V.ER.01	estrogen receptor 1
RAR/RXR	V.RAR_RXR.02	Retinoic acid receptor/Retinoid X receptor
LXR	V.LXRE.01	liver X receptor
NF1	V.NF1.02	neurofibromin 1
RAR/RXR	V.RAR_RXR.01	Retinoic acid receptor/Retinoid X receptor
PAX5	V.PAX5.01	Paired box gene 5
ZNF423	V.ROAZ.01	Olf1/EBF-associated zinc finger protein
ZNF83	V.HPF1.01	zinc finger protein 83
PAX3	V.PAX3.01	Paired box gene 3
PAX9	V.PAX9.01	Paired box gene 9
FOXD1	V.FREAC4.01	forkhead box protein D1
NR2C2	V.TR4.02	nuclear receptor subfamily 2, group C, member 2
ATBF1	V.ATBF1.01	AT-binding transcription factor 1
ZNF76	V.ZNF76_143.01	zinc finger protein 143
Ahr/ARNT	V.AHRARNT.02	Aryl hydrocarbon receptor/hypoxia inducible factor 1 beta
NR1H2/RXRA	MA0115	nuclear receptor subfamily 1, group H, member 21H2/Retinoic acid receptor alpha
SPI1/PU	V.SPI1_PU1.01	Spleen focus forming virus (SFFV) proviral integration oncogene Spi1/transcription factor PU
PPARG	MA0066	peroxisome proliferator-activated receptor gamma
ZNF143	V.STAF.02	zinc finger protein 143

## Sheet: Comparison 4
6hr &12 hr 0.1 and 1µmol/L lapatinib (16 samples) vs rest less 24hr 0.1µmol/L lapatinib (28 samples) in the SKBR3 cell lines
TF	Motif ID	Description
LXR	V.LXRE.02	liver X receptor
ZNF143	V.STAF.02	zinc finger protein 143
OLF1	V.OLF1.01	Olfactory neuron-specific factor
PAX5	V.PAX5.01	Paired box gene 5
PAX9	V.PAX9.01	Paired box gene 9
NR1D1	V.REV.ERBA.03	nuclear receptor subfamily 1, group D, member 1
LXR	V.LXRE.01	liver X receptor
NF1	V.NF1.02	neurofibromin 1
RAR/RXR	V.RAR_RXR.02	Retinoic acid receptor/Retinoid X receptor
RAR/RXR	V.RAR_RXR.01	Retinoic acid receptor/Retinoid X receptor
PAX3	V.PAX3.01	Paired box gene 3
ESR1	V.ER.01	estrogen receptor 1
ESR1	V.ER.02	estrogen receptor 1
ZNF83	V.HPF1.01	zinc finger protein 83
FOXD1	V.FREAC4.01	forkhead box protein D1
ZNF76	V.ZNF76_143.01	zinc finger protein 143
ATBF1	V.ATBF1.01	AT-binding transcription factor 1
Ahr/ARNT	V.AHRARNT.02	Aryl hydrocarbon receptor/hypoxia inducible factor 1 beta
SPI1/PU	V.SPI1_PU1.01	Spleen focus forming virus (SFFV) proviral integration oncogene Spi1/transcription factor PU
ZNF423	V.ROAZ.01	Olf1/EBF-associated zinc finger protein
HOXA13	V.HOX1.3.01	homeobox A13

## Sheet: Comparison 5
12hr 0.1 and 1µmol/L lapatinib (8 samples) vs rest (32 samples) in the SKBR3 cell lines
TF	Motif ID	Description
NR1D1	V.REV.ERBA.03	nuclear receptor subfamily 1, group D, member 1
LXR	V.LXRE.02	liver X receptor
LXR	V.LXRE.01	liver X receptor
RAR/RXR	V.RAR_RXR.02	Retinoic acid receptor/Retinoid X receptor
PAX3	V.PAX3.01	Paired box gene 3
PAX9	V.PAX9.01	Paired box gene 9
OLF1	V.OLF1.01	Olfactory neuron-specific factor
Ahr/ARNT	V.AHRARNT.02	Aryl hydrocarbon receptor/hypoxia inducible factor 1 beta
ZNF76	V.ZNF76_143.01	zinc finger protein 143
RAR/RXR	V.RXR_RXR.01	Retinoic acid receptor/Retinoid X receptor
HSF1	V.HSF1.03	Heat shock factor 1
NR1H2/RXRA	MA0115	nuclear receptor subfamily 1, group H, member 21H2/Retinoic acid receptor alpha
	c19_M_YMATCNNNNNGCGM	Unknown
NR2C2	V.TR4.02	nuclear receptor subfamily 2, group C, member 2
PAX2	V.PAX2.01	Paired box gene 2
ZNF143	V.STAF.02	zinc finger protein 143
NF1	V.NF1.02	neurofibromin 1

## Sheet: Comparison 6
12hr 0.1 and 1µmol/L lapatinib (8 samples) vs rest less 24hr 0.1µmol/L lapatinib (28 samples) in the SKBR3 cell lines
TF	Motif ID	Description
NR1D1	V.REV.ERBA.03	nuclear receptor subfamily 1, group D, member 1
LXR	V.LXRE.02	liver X receptor
LXR	V.LXRE.01	liver X receptor
RAR/RXR	V.RAR_RXR.02	Retinoic acid receptor/Retinoid X receptor
PAX9	V.PAX9.01	Paired box gene 9
PAX3	V.PAX3.01	Paired box gene 3
OLF1	V.OLF1.01	Olfactory neuron-specific factor
Ahr/ARNT	V.AHRARNT.02	Aryl hydrocarbon receptor/hypoxia inducible factor 1 beta
ZNF143	V.STAF.02	zinc finger protein 143
ZNF76	V.ZNF76_143.01	zinc finger protein 76
HSF1	V.HSF1.03	Heat shock factor 1
RAR/RXR	V.RAR_RXR.01	Retinoic acid receptor/Retinoid X receptor
NR1H2/RXRA	MA0115	nuclear receptor subfamily 1, group H, member 21H2/Retinoic acid receptor alpha
PAX2	V.PAX2.01	Paired box gene 2
	c19_M_YMATCNNNNNGCGM	Unknown
