# Supplementary material for: Gene expression changes as markers of early lapatinib response in a panel of breast cancer cell lines
Source: Mol Cancer. 2012 Jun 18;11:41. doi: 10.1186/1476-4598-11-41 (PMC3439312; doi:10.1186/1476-4598-11-41)
Supplement: Additional File 5 — RQ values for all genes tested, including the TFs. [file 1476-4598-11-41-S5.xls]

## Sheet: Sheet1
	RQ values in each cell line
Significant genes	BT474	SKBR3	EFM 192A	HCC1954	MDA MB 453	MDA MB 231
RB1CC1	5.00233	2.61248	2.51572	1.30338	-1.27321	-1.21939
FOXO3	4.70175	2.86885	2.18931	1.72899	-2.22627	-1.0776
NR3C1	4.21454	2.62387	3.44637	1.28506	-1.3415	-1.09718
ERBB3	3.52357	2.79398	1.46552	1.47741	-1.1179	-1.13213
CCND1	-3.25632	-5.71137	-2.17975	-1.78138	-1.34085	-1.05965
Transcription Factors
AHR	3.23427	-1.3491	1.58763	-1.03245	-1.89088	-1.20094
ARNT	2.55439	1.3852	1.76698	1.02058	1.24419	-1.09739
PAX9	1.6552	1.6558	-2.80334	-1.45969	-3.3997	1.44189
RARA	1.29024	-1.93045	-1.14456	-1.1803	-1.0746	1.26997
RXRA	1.95666	-1.1904	-1.05925	1.04802	-1.21946	1.20786
ZNF143	1.92001	-1.1874	-1.02368	-1.34899	-1.16154	1.27608
Non-significant genes
AKT1	-1.45433	-1.58037	-1.56721	1.01348	1.09096	1.28869
BID	-1.21218	-2.01661	-2.36709	1.21943	-1.28803	-1.10826
E2F3	-1.69653	-3.01322	-2.57368	-1.00618	1.02493	1.19214
EIF4E	-1.21773	-1.80186	1.02766	1.00144	-1.03801	1.00263
FKBP4	-1.15512	-1.66411	-1.75889	-1.20746	1.29714	1.45626
MAPK9	-1.30109	-1.47752	-1.21245	-1.12399	-1.28926	1.20176
PARP2	1.35896	-1.31619	-1.23762	-1.35506	1.00047	-1.05047
PSMD13	1.15912	1.36216	-1.36911	-1.45328	-1.19895	1.22782
SLC29A1	1.26539	-2.07074	-1.3654	-1.81179	-1.26858	-1.01355
TFPT	-1.08564	1.36216	-1.72845	-1.44315	-1.2676	1.0621
CBFA2T2	1.84961	2.81209	1.1012	1.13465	1.02446	1.36555
PIK3C3	2.47432	3.19766	1.28601	-1.03637	1.06576	-1.00664
ALDH3A2	3.36969	2.59292	1.36923	-1.33268	-1.12264	1.24589
CDKN1B	2.36622	3.04376	1.31584	1.11268	-1.47071	1.05768
